# Supplementary material for: Responses of gut microbiota in crocodile lizards (Shinisaurus crocodilurus) to changes in temperature
Source: Front Microbiol. 2023 Nov 15;14:1263917. doi: 10.3389/fmicb.2023.1263917 (PMC10684959; doi:10.3389/fmicb.2023.1263917)
Supplement: Supplementary file 1 [file Table_1.XLSX]

## Sheet: Supplement Table 3
Supplementary Table 1. Morphological indicators and birth dates of crocodile lizards
The number of crocodile lizards	Date of manufacture (Month/Year)	Weight/g	Total Length/mm	Tail Length/mm	Head length/mm	Head width/mm	Head height/mm
1	04/2016	80.2	362	210	33.94	23. 14	24
2	11/2016	94.2	352	205	33.09	23.23	23.9
3	11/2016	71.1	363	215	34.19	20.95	19.52
4	11/2016	70.2	316	184	30.87	21.41	23.98
5	11/2016	102.2	345	189	33.8	23.23	22.66
6	11/2016	79.4	354	204	32.29	19.9	19.28
7	04/2016	109.3	361	214	34.88	23	23.52
