# Supplementary material for: Responses of gut microbiota in crocodile lizards (Shinisaurus crocodilurus) to changes in temperature
Source: Front Microbiol. 2023 Nov 15;14:1263917. doi: 10.3389/fmicb.2023.1263917 (PMC10684959; doi:10.3389/fmicb.2023.1263917)
Supplement: Supplementary file 2 [file Table_2.XLSX]

## Sheet: Supplement Table 3
Supplementary Table 2. Food intake of crocodile lizards at 5 temperature groups
Temperature group	T1 (22 ℃)	T2 (24 ℃)	T3 (26 ℃)	T4 (28 ℃)	T5 (30 ℃)	P-value
Food intake/g	12.13 ± 2.32	8.74 ± 3.38	8.70 ± 2.96	10.91 ± 4.66	7.74 ± 2.94	0.112
