# Supplementary material for: Responses of gut microbiota in crocodile lizards (Shinisaurus crocodilurus) to changes in temperature
Source: Front Microbiol. 2023 Nov 15;14:1263917. doi: 10.3389/fmicb.2023.1263917 (PMC10684959; doi:10.3389/fmicb.2023.1263917)
Supplement: Supplementary file 3 [file Table_3.XLSX]

## Sheet: Supplement Table 3
Supplementary Table 3. Body temperature of crocodile lizards at 5 temperature groups
The number of crocodile lizards	Temperature group
	T1 (22 ℃)	T2 (24 ℃)	T3 (26 ℃)	T4 (28 ℃)	T5 (30 ℃)
1	18.5 ℃	24.5 ℃	25.2 ℃	27.6 ℃	28.5 ℃
2	22.0 ℃	25.2 ℃	26.1 ℃	27.7 ℃	29.0 ℃
3	18.5 ℃	22.3 ℃	24.2 ℃	27.9 ℃	28.9 ℃
4	21.7 ℃	23.4 ℃	24.4 ℃	27.7 ℃	29.0 ℃
5	21.5 ℃	22.0 ℃	24.3 ℃	27.3 ℃	28.5 ℃
6	19.3 ℃	24.0 ℃	24.1 ℃	26.7 ℃	28.5 ℃
7	21.5 ℃	21.3 ℃	22.0 ℃	27.6 ℃	28.3 ℃
Mean ± SD	20.4 ℃ ± 1.5 ℃	23.2 ℃ ± 1.3 ℃	24.3 ℃ ± 1.2 ℃	27.5 ℃ ± 0.4 ℃	28.7 ℃ ± 0.3 ℃
