# Supplementary material for: Responses of gut microbiota in crocodile lizards (Shinisaurus crocodilurus) to changes in temperature
Source: Front Microbiol. 2023 Nov 15;14:1263917. doi: 10.3389/fmicb.2023.1263917 (PMC10684959; doi:10.3389/fmicb.2023.1263917)
Supplement: Supplementary file 4 [file Table_4.XLSX]

## Sheet: Supplement Table 3
Supplementary Table 4. The differences in the relative abundance of gut microbiota in 5 temperature groups (at phylum level)
	Relative abundance (%)
Species name	T1 (22 ℃)	T2 (24 ℃)	T3 (26 ℃)	T4 (28 ℃)	T5 (30 ℃)	Corrected P-value
Proteobacteria	41.02 ± 15.6	46.63 ± 4.696	44.67 ± 13.81	38.56 ± 12.42	29.43 ± 11.46	0.101
Bacteroidota	41.17 ± 19.09	25.55 ± 7.95	31.89 ± 13.61	37.35 ± 9.713	41.73 ± 13.55	0.149
Fusobacteriota	3.635 ± 7.569	5.084 ± 7.397	5.984 ± 11.93	7.914 ± 11.7	8.349 ± 13.3	0.619
Firmicutes	2.65 ± 1.382	3.162 ± 1.294	3.93 ± 2.206	3.924 ± 1.966	8.301 ± 6.943	0.127
Campilobacterota	0.2853 ± 0.2263	9.734 ± 9.203	2.787 ± 3.313	3.949 ± 4.515	3.079 ± 7.074	0.031
Patescibacteria	5.058 ± 4.769	3.42 ± 3.594	2.007 ± 1.528	2.988 ± 2.057	4.89 ± 3.644	0.432
Actinobacteriota	5.345 ± 2.776	4.422 ± 3.674	4.346 ± 3.508	1.737 ± 0.6398	1.551 ± 0.6757	0.03
Deinococcota	0.5066 ± 1.094	0.8508 ± 0.8529	4.233 ± 6.27	3.2 ± 2.48	2.003 ± 1.448	0.006
Verrucomicrobiota	0.004663 ± 0.009969	0.8894 ± 2.343	0.001696 ± 0.002896	0.006359 ± 0.005261	0.09284 ± 0.2339	0.448
Desulfobacterota	0.1081 ± 0.1701	0.05045 ± 0.0428	0.03519 ± 0.03538	0.2137 ± 0.1531	0.3472 ± 0.2152	0.003
unclassified_k__norank_d__Bacteria	0.1628 ± 0.2709	0.1212 ± 0.2174	0.05554 ± 0.08803	0.01102 ± 0.005864	0.003391 ± 0.005533	0.001
Bdellovibrionota	0.02544 ± 0.04061	0.04027 ± 0.05601	0.02077 ± 0.03112	0.06105 ± 0.05114	0.08394 ± 0.07587	0.078
Cyanobacteria	0.003391 ± 0.004974	0.02586 ± 0.06842	0.01653 ± 0.02825	0.03603 ± 0.04426	0.04282 ± 0.05044	0.02
Myxococcota	0.002968 ± 0.00514	0.004239 ± 0.008712	0.005511 ± 0.01458	0.03434 ± 0.07153	0.03391 ± 0.07426	0.061
Synergistota	0 ± 0	0.0008479 ± 0.001448	0.002968 ± 0.00514	0.00212 ± 0.00444	0.04536 ± 0.09744	0.622
Acidobacteriota	0.01865 ± 0.03352	0.008479 ± 0.008808	0.006359 ± 0.007744	0.0008479 ± 0.001448	0.0004239 ± 0.001122	0.083
Chloroflexi	0.001696 ± 0.003365	0.006783 ± 0.01183	0.003391 ± 0.007744	0.001696 ± 0.002335	0.001696 ± 0.001586	0.764
WPS-2	0.001272 ± 0.003365	0.002544 ± 0.00467	0 ± 0	0.001696 ± 0.002335	0.002544 ± 0.004344	0.371
Planctomycetota	0.0008479 ± 0.002243	0 ± 0	0.0004239 ± 0.001122	0.004663 ± 0.004803	0.00212 ± 0.002823	0.062
Nitrospirota	0.000847 ± 0.002243	0 ± 0	0 ± 0	0 ± 0	0.0008479 ± 0.002243	0.543
Gemmatimonadota	0 ± 0	0 ± 0	0.001272 ± 0.002335	0 ± 0	0 ± 0	0.083
Abditibacteriota	0 ± 0	0 ± 0	0 ± 0	0.001272 ± 0.003365	0 ± 0	0.406
Deferribacterota	0 ± 0	0.0004239 ± 0.001122	0 ± 0	0 ± 0	0 ± 0	0.406
