# Supplementary material for: Responses of gut microbiota in crocodile lizards (Shinisaurus crocodilurus) to changes in temperature
Source: Front Microbiol. 2023 Nov 15;14:1263917. doi: 10.3389/fmicb.2023.1263917 (PMC10684959; doi:10.3389/fmicb.2023.1263917)
Supplement: Supplementary file 5 [file Table_5.XLSX]

## Sheet: Supplement Table 3
Supplementary Table 5. The differences in the relative abundance of gut microbiota in 5 temperature groups (top 50 dominant bacteria at genus level)
	Relative abundance (%)
Species name	T1 (22 ℃)	T2 (24 ℃)	T3 (26 ℃)	T4 (28 ℃)	T5 (30 ℃)	Corrected P-value
Proteiniphilum	13.12 ± 12.16	11.17 ± 8.996	12.58 ± 11.15	17.92 ± 11.1	18.3 ± 8.999	0.576
Chryseobacterium	19.25 ± 23.07	9.505 ± 5.026	15.12 ± 11.99	11.03 ± 12.47	10.37 ± 8.094	0.895
Testudinibacter	12.82 ± 13.14	10.52 ± 7.932	8.229 ± 8.451	4.84 ± 3.98	5.278 ± 3.137	0.535
Morganella	8.614 ± 7.67	8.316 ± 9.76	6.048 ± 5.141	5.861 ± 5.534	4.754 ± 6.492	0.817
Fusobacterium	3.635 ± 7.569	5.084 ± 7.397	5.983 ± 11.93	7.912 ± 11.7	8.34 ± 13.29	0.619
unclassified_f__Pasteurellaceae	2.876 ± 5.661	3.941 ± 7.237	8.211 ± 21.1	5.66 ± 12.89	3.077 ± 6.41	0.809
unclassified_f__Neisseriaceae	2.967 ± 3.968	5.648 ± 4.321	4.369 ± 3.256	5.769 ± 4.876	3.685 ± 2.469	0.515
Niabella	7.153 ± 7.09	3.342 ± 2.121	2.504 ± 1.883	3.746 ± 2.023	4.914 ± 4.792	0.741
Helicobacter	0.2853 ± 0.2263	9.734 ± 9.203	2.787 ± 3.313	3.949 ± 4.515	3.079 ± 7.074	0.031
Salmonella	3.32 ± 5.496	6.507 ± 9.461	3.642 ± 2.291	2.177 ± 2.771	1.839 ± 1.924	0.365
TM7a	4.596 ± 4.965	2.969 ± 3.824	1.505 ± 1.509	2.462 ± 1.936	4.476 ± 3.58	0.304
Deinococcus	0.5066 ± 1.094	0.8508 ± 0.8529	4.233 ± 6.27	3.2 ± 2.48	2.003 ± 1.448	0.006
Yokenella	2.496 ± 2.836	1.537 ± 1.494	2.597 ± 3.749	3.558 ± 8.415	0.5749 ± 0.8505	0.325
unclassified_f__Rhodocyclaceae	0.1836 ± 0.4495	0.1823 ± 0.3174	0.5952 ± 1.414	1.655 ± 3.153	5.032 ± 3.936	0.001
Bacteroides	0.5545 ± 0.7535	0.9382 ± 1.264	0.3578 ± 0.2691	2.918 ± 5.039	1.442 ± 1.5	0.36
Eubacterium_brachy_group	1.145 ± 0.8189	0.9962 ± 0.7184	1.067 ± 0.7322	1.089 ± 0.6958	1.281 ± 0.9858	0.985
Proteiniclasticum	0.2667 ± 0.5295	0.5944 ± 0.8087	1.569 ± 1.548	1.345 ± 1.299	1.719 ± 1.532	0.047
Ottowia	1.8 ± 1.398	1.521 ± 1.445	1.205 ± 1.575	0.4286 ± 0.2463	0.2857 ± 0.3124	0.028
Aestuariimicrobium	1.79 ± 1.409	1.043 ± 0.8935	1.553 ± 2.902	0.3391 ± 0.4058	0.1954 ± 0.1995	0.193
Comamonas	0.04536 ± 0.08756	0.3213 ± 0.3874	1.625 ± 2.642	2.337 ± 3.233	0.557 ± 0.2956	0.003
Burkholderia-Caballeronia-Paraburkholderia	1.132 ± 0.8338	1.516 ± 1.691	0.9458 ± 0.7843	0.2785 ± 0.2148	0.2399 ± 0.1107	0.019
unclassified_f__Propionibacteriaceae	0.5778 ± 0.1985	0.8496 ± 0.7601	0.9165 ± 0.4652	0.6889 ± 0.5281	0.6872 ± 0.4141	0.8
norank_f__Muribaculaceae	0.01229 ± 0.01142	0.01696 ± 0.03741	0.0004239 ± 0.001122	0.005511 ± 0.01332	3.658 ± 9.673	0.029
Rhodococcus	0.897 ± 0.671	1.1 ± 1.16	0.8737 ± 0.7223	0.2353 ± 0.136	0.2175 ± 0.1049	0.042
Lactobacillus	0.04112 ± 0.03829	0.04706 ± 0.07876	0.004663 ± 0.005099	0.01484 ± 0.02757	2.601 ± 6.822	0.091
unclassified_f__Paludibacteraceae	0.3883 ± 0.7041	0.09411 ± 0.09204	0.02671 ± 0.02903	0.5312 ± 0.5165	0.9844 ± 0.6213	0.002
Ralstonia	0.5015 ± 0.3839	0.7232 ± 0.9274	0.4943 ± 0.4355	0.1492 ± 0.09496	0.09835 ± 0.05801	0.015
Providencia	0.003391 ± 0.00604	0.1259 ± 0.3202	0.1602 ± 0.4201	1.602 ± 4.237	0.03646 ± 0.06238	0.855
norank_f__Peptostreptococcaceae	0.06359 ± 0.1605	0.08012 ± 0.1078	0.06995 ± 0.07696	0.3989 ± 0.4399	1.257 ± 1.913	0.005
Novosphingobium	0.05765 ± 0.06604	0.705 ± 1.12	0.6236 ± 0.89	0.2654 ± 0.1552	0.1653 ± 0.1397	0.117
norank_f__norank_o__Saccharimonadales	0.4502 ± 0.3085	0.2832 ± 0.3244	0.3413 ± 0.4898	0.3591 ± 0.2808	0.3709 ± 0.4642	0.738
Luteimonas	0.2098 ± 0.3486	0.2611 ± 0.3366	0.2641 ± 0.2699	0.3468 ± 0.4487	0.5058 ± 0.6921	0.592
Curvibacter	0.005935 ± 0.01199	0.5863 ± 1.3	0.7826 ± 1.385	0.08563 ± 0.08048	0.0195 ± 0.01852	0.002
unclassified_f__Comamonadaceae	0.09623 ± 0.1088	0.134 ± 0.1219	0.5185 ± 0.781	0.3557 ± 0.3664	0.304 ± 0.211	0.049
Mycoplasma	0.1068 ± 0.207	0.6635 ± 0.7878	0.2009 ± 0.2036	0.3137 ± 0.399	0.1166 ± 0.0805	0.243
Herbaspirillum	0.3252 ± 0.2422	0.5325 ± 0.6003	0.3408 ± 0.2495	0.1068 ± 0.0315	0.08606 ± 0.04658	0.02
Acinetobacter	0.1916 ± 0.1384	0.396 ± 0.3388	0.5087 ± 0.7963	0.2455 ± 0.481	0.04578 ± 0.03888	0.02
unclassified_f__Intrasporangiaceae	0.7783 ± 1.136	0.3845 ± 0.8564	0.1073 ± 0.0969	0.05638 ± 0.03353	0.03476 ± 0.02075	0.632
unclassified_f__Xanthomonadaceae	0.3341 ± 0.732	0.1412 ± 0.1331	0.3502 ± 0.5879	0.2798 ± 0.289	0.1043 ± 0.1206	0.45
Elizabethkingia	0.3536 ± 0.6146	0.159 ± 0.2397	0.06189 ± 0.1241	0.2611 ± 0.6096	0.3692 ± 0.6607	0.766
Peptoniphilus	0.08394 ± 0.1384	0.2179 ± 0.5141	0.2616 ± 0.4852	0.2137 ± 0.381	0.3765 ± 0.8239	0.984
unclassified_c__Acidimicrobiia	0.6367 ± 1.014	0.1344 ± 0.1194	0.1713 ± 0.208	0.07885 ± 0.07901	0.1238 ± 0.1553	0.095
Sphingomonas	0.1212 ± 0.1187	0.4078 ± 0.4953	0.4841 ± 0.7839	0.06062 ± 0.02598	0.02289 ± 0.0177	0.007
Pseudomonas	0.005935 ± 0.005682	0.4371 ± 1.072	0.07334 ± 0.1525	0.08351 ± 0.1344	0.4532 ± 0.8873	0.085
unclassified_f__Sphingomonadaceae	0.1505 ± 0.3585	0.04663 ± 0.06071	0.1988 ± 0.1483	0.3218 ± 0.2737	0.3247 ± 0.3198	0.032
unclassified_o__Chlamydiales	0.0008479 ± 0.002243	0.886 ± 2.344	0 ± 0	0 ± 0	0 ± 0	0.543
Phreatobacter	0.2811 ± 0.384	0.1823 ± 0.2843	0.04918 ± 0.04581	0.1624 ± 0.1712	0.2069 ± 0.1103	0.099
Hafnia-Obesumbacterium	0.7224 ± 1.91	0.09284 ± 0.2301	0.03095 ± 0.05695	0.007631 ± 0.01314	0.0008479 ± 0.001448	0.655
unclassified_f__Beijerinckiaceae	0.3989 ± 0.8374	0.1594 ± 0.3526	0.02416 ± 0.01817	0.05469 ± 0.02987	0.09666 ± 0.05431	0.105
Desulfovibrio	0.09962 ± 0.1613	0.04578 ± 0.04032	0.03519 ± 0.03538	0.2137 ± 0.1531	0.3324 ± 0.2287	0.003
