# Supplementary material for: Responses of gut microbiota in crocodile lizards (Shinisaurus crocodilurus) to changes in temperature
Source: Front Microbiol. 2023 Nov 15;14:1263917. doi: 10.3389/fmicb.2023.1263917 (PMC10684959; doi:10.3389/fmicb.2023.1263917)
Supplement: Supplementary file 6 [file Table_6.XLSX]

## Sheet: Supplement Table 3
Supplementary Table 6. The functional profiles of pathways Level 1 of gut microbiota in crocodile lizards in 5 temperature groups
Pathways in level 1	Relative abundance (%)
	T1 (22 ℃)	T2 (24 ℃)	T3 (26 ℃)	T4 (28 ℃)	T5 (30 ℃)	Corrected P-value
Metabolism	77.07 ± 1.055	76.38 ± 0.6765	76.7 ± 0.4347	76.75 ± 0.737	76.68 ± 1.113	0.983
Genetic Information Processing	7.239 ± 0.3624	7.056 ± 0.5701	7.118 ± 0.5672	7.313 ± 0.7259	7.651 ± 0.467	0.983
Environmental Information Processing	5.873 ± 1.091	6.431 ± 0.7481	6.166 ± 0.4284	5.941 ± 0.7469	5.629 ± 0.6857	0.983
Cellular Processes	3.963 ± 0.4786	4.246 ± 0.3308	4.133 ± 0.2873	4.137 ± 0.5182	4.056 ± 0.5128	0.983
Human Diseases	3.986 ± 0.1733	4.068 ± 0.1479	4.009 ± 0.2972	4.001 ± 0.4408	4.127 ± 0.3766	0.983
Organismal Systems	1.867 ± 0.137	1.824 ± 0.1132	1.874 ± 0.1091	1.861 ± 0.1097	1.857 ± 0.0663	0.983
